# Supplementary material for: Diet, exercise and mental-wellbeing of healthcare professionals (doctors, dentists and nurses) in Pakistan
Source: PeerJ. 2015 Sep 17;3:e1250. doi: 10.7717/peerj.1250 (PMC4579013; doi:10.7717/peerj.1250)
Supplement: Data S1 [file peerj-03-1250-s001.zip]

Archive with 1 entries (1 files):
- S4_Dataset.sav
